# Supplementary material for: Influence of Parental Health Literacy on Change over Time in the Oral Health of American Indian Children
Source: Int J Environ Res Public Health. 2021 May 25;18(11):5633. doi: 10.3390/ijerph18115633 (PMC8197463; doi:10.3390/ijerph18115633)
Supplement: Supplementary file 1 [file ijerph-18-05633-s001.zip]

Archive with 1 entries (1 files):
- ijerph-1179672-supplementary.pdf
